# Supplementary material for: Mould-Free Microneedles in a Single Step: 3D Printing with Photopolymer Resins for Transdermal Delivery
Source: Pharmaceutics. 2025 Nov 19;17(11):1498. doi: 10.3390/pharmaceutics17111498 (PMC12655701; doi:10.3390/pharmaceutics17111498)
Supplement: Supplementary file 1 [file pharmaceutics-17-01498-s001.zip]

Archive with 1 entries (1 files):
- pharmaceutics-3981538-supplementary.pdf
